# Supplementary material for: Seasonal specialization drives divergent population dynamics in two closely related butterflies
Source: Nat Commun. 2023 Jun 20;14:3663. doi: 10.1038/s41467-023-39359-8 (PMC10281946; doi:10.1038/s41467-023-39359-8)
Supplement: Supplementary file 4 — Supplementary Data 1 [file 41467_2023_39359_MOESM4_ESM.xlsx]

## Sheet: Estimates and priors
			Estimate	90% CI			* The default prior distribution used in the brms package.
Model	Species	Parameter	(mode)	lower	upper	Prior distribution	** Nonlinear TPC parameters which can be interpreted at the original unit scale. All other parameter estimates need to be interpreted in the context of the error distribution and link function used for the model in question.
Field oviposition	Both	Intercept	-14.0	-22.1	-6.6	flat*
(probability of		Temperature (slope)	0.67	0.33	1.08	flat*
rapae egg)		Site (s.d.)	1.9	1.4	2.9	scaled half student-t (d.f. = 3)*
Development	Pieris napi	Tmin**	2.2	-0.8	3.5	gaussian(mu = 0, sigma = 3)
rate eggs		Topt**	30.4	29.6	32.7	gaussian(mu = 30, sigma = 3)
(days-1)		Tmax**	38.0	33.8	42.0	gaussian(mu = 37.5, sigma = 3)
		Ropt**	0.35	0.33	0.38	gaussian(mu = 0.25, sigma = 0.25)
						lower bound = 0
		Year (intercept centered on 0)	0.016	-0.0061	0.090	gaussian(mu = 0, sigma = 1)
		Family within temperature treatment (s.d.)	0.093	0.076	0.13	scaled half student-t (d.f. = 3)*
		Residual variation (logarithmized s.d.)	-2.8	-2.9	-2.7	flat*
	Pieris rapae	Tmin**	3.9	3.2	4.4	gaussian(mu = 0, sigma = 3)
		Topt**	31.6	31.2	32.0	gaussian(mu = 30, sigma = 3)
		Tmax**	40.2	39.0	42.1	gaussian(mu = 37.5, sigma = 3)
		Ropt**	0.37	0.36	0.38	gaussian(mu = 0.25, sigma = 0.25)
						lower bound = 0
		Family within temperature treatment (s.d.)	0.046	0.034	0.067	scaled half student-t (d.f. = 3)*
		Residual variation (logarithmized s.d.)	-2.5	-2.6	-2.4	flat*
Development	Pieris napi	Tmin**	1.6	0.4	2.8	gaussian(mu = 0, sigma = 3)
rate larvae		Topt**	29.5	28.9	30.8	gaussian(mu = 30, sigma = 3)
(days-1)		Tmax**	34.9	33.4	39.6	gaussian(mu = 37.5, sigma = 3)
		Ropt**	0.096	0.093	0.10	gaussian(mu = 0.25, sigma = 0.25)
						lower bound = 0
		Sex (intercept centered on 0)	0.033	0.014	0.053	gaussian(mu = 0, sigma = 1)
		Year (intercept centered on 0)	0.070	0.00013	0.14	gaussian(mu = 0, sigma = 1)
		Family within temperature treatment (s.d.)	0.060	0.018	0.096	scaled half student-t (d.f. = 3)*
		Residual variation (logarithmized s.d.)	-2.5	-2.6	-2.4	flat*
	Pieris rapae	Tmin**	1.8	0.9	2.6	gaussian(mu = 0, sigma = 3)
		Topt**	32.0	31.4	32.9	gaussian(mu = 30, sigma = 3)
		Tmax**	37.5	36.4	40.3	gaussian(mu = 37.5, sigma = 3)
		Ropt**	0.12	0.11	0.13	gaussian(mu = 0.25, sigma = 0.25)
						lower bound = 0
		Sex (intercept centered on 0)	-0.0028	-0.020	0.012	gaussian(mu = 0, sigma = 1)
		Family within temperature treatment (s.d.)	0.063	0.028	0.10	scaled half student-t (d.f. = 3)*
		Residual variation (logarithmized s.d.)	-2.6	-2.7	-2.5	scaled half student-t (d.f. = 3)*
	Both	Container (s.d.)	0.080	0.067	0.097	scaled half student-t (d.f. = 3)*
Development	Pieris napi	Tmin**	0.0	-1.3	1.2	gaussian(mu = 0, sigma = 3)
rate pupae		Topt**	29.6	29.1	31.0	gaussian(mu = 30, sigma = 3)
(days-1)		Tmax**	34.7	33.2	39.2	gaussian(mu = 37.5, sigma = 3)
		Ropt**	0.18	0.17	0.18	gaussian(mu = 0.25, sigma = 0.25)
						lower bound = 0
		Sex (intercept centered on 0)	0.012	-0.0055	0.031	gaussian(mu = 0, sigma = 1)
		Year (intercept centered on 0)	-0.11	-0.17	-0.035	gaussian(mu = 0, sigma = 1)
		Family within temperature treatment (s.d.)	0.068	0.052	0.096	scaled half student-t (d.f. = 3)*
		Residual variation (logarithmized s.d.)	-2.4	-2.5	-2.3	flat*
	Pieris rapae	Tmin**	3.0	2.3	3.6	gaussian(mu = 0, sigma = 3)
		Topt**	31.5	31.1	32.0	gaussian(mu = 30, sigma = 3)
		Tmax**	39.0	37.8	40.9	gaussian(mu = 37.5, sigma = 3)
		Ropt**	0.18	0.18	0.19	gaussian(mu = 0.25, sigma = 0.25)
						lower bound = 0
		Sex (intercept centered on 0)	-0.056	-0.098	-0.020	gaussian(mu = 0, sigma = 1)
		Family within temperature treatment (s.d.)	0.0059	0.0014	0.041	scaled half student-t (d.f. = 3)*
		Residual variation (logarithmized s.d.)	-2.0	-2.1	-1.9	scaled half student-t (d.f. = 3)*
Development	Pieris napi	Tmin**	-4.7	-6.7	-2.8	gaussian(mu = 0, sigma = 3)
rate ontogeny		Topt**	30.6	30.4	30.9	gaussian(mu = 30, sigma = 3)
(days-1)		Tmax**	31.5	31.5	31.6	gaussian(mu = 37.5, sigma = 3)
		Ropt**	0.056	0.055	0.059	gaussian(mu = 0.25, sigma = 0.25)
						lower bound = 0
		Sex (intercept centered on 0)	0.019	0.0069	0.032	gaussian(mu = 0, sigma = 1)
		Year (intercept centered on 0)	0.12	0.044	0.19	gaussian(mu = 0, sigma = 1)
		Family within temperature treatment (s.d.)	0.078	0.060	0.11	scaled half student-t (d.f. = 3)*
		Residual variation (logarithmized s.d.)	-3.2	-3.3	-3.1	flat*
	Pieris rapae	Tmin**	2.9	1.2	4.6	gaussian(mu = 0, sigma = 3)
		Topt**	30.6	30.2	32.4	gaussian(mu = 30, sigma = 3)
		Tmax**	36.6	33.9	41.0	gaussian(mu = 37.5, sigma = 3)
		Ropt**	0.059	0.057	0.061	gaussian(mu = 0.25, sigma = 0.25)
						lower bound = 0
		Sex (intercept centered on 0)	0.011	-0.0094	0.032	gaussian(mu = 0, sigma = 1)
		Family within temperature treatment (s.d.)	0.032	0.0077	0.062	scaled half student-t (d.f. = 3)*
		Residual variation (logarithmized s.d.)	-2.9	-3.0	-2.7	scaled half student-t (d.f. = 3)*
	Both	Container (s.d.)	0.036	0.027	0.048	scaled half student-t (d.f. = 3)*
Growth rate	Pieris napi	Tmin**	0.8	-1.3	2.8	gaussian(mu = 0, sigma = 3)
larvae		Topt**	28.8	28.2	30.4	gaussian(mu = 30, sigma = 3)
(mg × day-1)		Tmax**	36.0	33.5	40.7	gaussian(mu = 37.5, sigma = 3)
		Ropt**	12.4	11.8	13.1	gaussian(mu = 15, sigma = 2.25)
						lower bound = 0
		Sex (intercept centered on 0)	0.090	0.050	0.12	gaussian(mu = 0, sigma = 1)
		Year (intercept centered on 0)	0.0047	-0.082	0.10	gaussian(mu = 0, sigma = 1)
		Family within temperature treatment (s.d.)	0.038	0.0044	0.093	scaled half student-t (d.f. = 3)*
		Residual variation (logarithmized s.d.)	-1.9	-2.0	-1.8	flat*
	Pieris rapae	Tmin**	-0.5	-3.7	1.7	gaussian(mu = 0, sigma = 3)
		Topt**	30.1	28.8	31.8	gaussian(mu = 30, sigma = 3)
		Tmax**	38.2	36.6	42.5	gaussian(mu = 37.5, sigma = 3)
		Ropt**	14.2	13.1	15.8	gaussian(mu = 15, sigma = 2.25)
						lower bound = 0
		Sex (intercept centered on 0)	0.051	0.022	0.084	gaussian(mu = 0, sigma = 1)
		Family within temperature treatment (s.d.)	0.15	0.11	0.22	scaled half student-t (d.f. = 3)*
		Residual variation (logarithmized s.d.)	-1.9	-2.0	-1.8	scaled half student-t (d.f. = 3)*
	Both	Container (s.d.)	0.11	0.092	0.14	scaled half student-t (d.f. = 3)*
Mass retention	Pieris napi	Intercept	-0.64	-0.76	-0.51	gaussian(mu = 0, sigma = 3)
pupae		Temperature (slope)	-0.0083	-0.014	-0.0037	gaussian(mu = 30, sigma = 3)
(proportion)		Sex (intercept centered on 0)	0.097	-0.011	0.19	gaussian(mu = 37.5, sigma = 3)
		Sex:Temperature interaction (slope)	-0.0054	-0.0097	-0.0015	gaussian(mu = 0, sigma = 1)
		Year (intercept centered on 0)	0.055	-0.017	0.14	scaled half student-t (d.f. = 3)*
		Family within temperature treatment (s.d.)	0.074	0.046	0.11	scaled half student-t (d.f. = 3)*
		Residual variation (logarithmized s.d.)	-2.2	-2.3	-2.1	flat*
	Pieris rapae	Intercept	-0.86	-0.98	-0.76	gaussian(mu = 0, sigma = 3)
		Temperature (slope)	-0.0019	-0.0061	0.0031	gaussian(mu = 30, sigma = 3)
		Sex (intercept centered on 0)	-0.10	-0.29	0.083	gaussian(mu = 37.5, sigma = 3)
		Sex:Temperature interaction (slope)	0.0030	-0.0043	0.011	gaussian(mu = 0, sigma = 1)
		Family within temperature treatment (s.d.)	0.046	0.0062	0.087	scaled half student-t (d.f. = 3)*
		Residual variation (logarithmized s.d.)	-1.9	-2.0	-1.8	flat*
Survival	Pieris napi	10°C treatment (intercept)	-1.1	-2.5	0.079	flat*
(probability)		15°C treatment (intercept)	0.65	-0.55	1.9	flat*
		20°C treatment (intercept)	0.86	-0.36	2.1	flat*
		25°C treatment (intercept)	1.3	-0.20	2.7	flat*
		28°C treatment (intercept)	1.6	0.36	2.9	flat*
		30°C treatment (intercept)	-0.26	-1.4	1.2	flat*
		32°C treatment (intercept)	-0.47	-2.0	0.68	flat*
		35°C treatment (intercept)	no survival (n = 192)			flat*
		Family within temperature treatment (s.d.)	1.1	0.86	1.5	scaled half student-t (d.f. = 3)*
	Pieris rapae	10°C treatment (intercept)	-1.1	-2.2	0.056	flat*
		15°C treatment (intercept)	0.99	-0.065	2.1	flat*
		20°C treatment (intercept)	1.3	0.24	2.4	flat*
		25°C treatment (intercept)	1.2	0.17	2.2	flat*
		28°C treatment (intercept)	0.42	-0.59	1.5	flat*
		32°C treatment (intercept)	1.1	0.011	2.1	flat*
		35°C treatment (intercept)	-2.4	-3.5	-1.2	flat*
		40°C treatment (intercept)	no survival (n = 157)			flat*
		Family within temperature treatment (s.d.)	0.56	0.38	0.91	scaled half student-t (d.f. = 3)*
	Both	Life stage within species and treatment (s.d.)	0.99	0.79	1.3	scaled half student-t (d.f. = 3)*
		Container (s.d.)	0.93	0.73	1.2	scaled half student-t (d.f. = 3)*
Overwintering	Pieris napi	Intercept	2.1	1.6	2.8	flat*
success pupae		Sex (intercept centered on 0)	-0.28	-0.96	0.47	flat*
(probability)		Family (s.d.)	0.65	0.13	1.4	scaled half student-t (d.f. = 3)*
	Pieris rapae	Intercept	1.0	0.59	1.6	flat*
		Sex (intercept centered on 0)	-0.00098	-0.3	0.3	flat*
		Family (s.d.)	0.85	0.59	1.4	scaled half student-t (d.f. = 3)*
Field observations	Pieris napi	Intercept	0.21	0.058	0.35	flat*
growth season		Abundance previous peak (slope)	0.80	0.68	0.89	flat*
(abundance)		Residual variation (logarithmized s.d.)	-1.1	-1.2	-0.98	flat*
	Pieris rapae	Intercept	0.78	0.48	1.0	flat*
		Abundance previous peak (slope)	0.65	0.53	0.78	flat*
		Residual variation (logarithmized s.d.)	-0.63	-0.75	-0.49	flat*
	Both	Province (s.d.)	0.18	0.12	0.34	scaled half student-t (d.f. = 3)*
		Year (s.d.)	0.17	0.11	0.29	scaled half student-t (d.f. = 3)*
Field observations	Pieris napi	Intercept	-0.19	-0.50	0.11	flat*
overwintering		Residual variation (logarithmized s.d.)	-1.1	-1.2	-0.99	flat*
(abundance)	Pieris rapae	Intercept	-1.8	-2.1	-1.5	flat*
		Residual variation (logarithmized s.d.)	-0.57	-0.73	-0.38	flat*
	Both	Abundance previous peak (slope)	0.26	0.14	0.37	flat*
		Province (s.d.)	0.59	0.44	0.97	scaled half student-t (d.f. = 3)*
		Year (s.d.)	0.087	0.016	0.18	scaled half student-t (d.f. = 3)*
Yearly changes	Pieris napi	Intercept (year = 2010)	4.4	4.1	4.8	flat*
in butterfly		Year (slope)	0.034	0.031	0.037	flat*
observations	Pieris rapae	Intercept (year = 2010)	3.4	3.1	3.8	flat*
		Year (slope)	0.087	0.082	0.092	flat*
	Both	Province (s.d.)	0.71	0.52	1.1	scaled half student-t (d.f. = 3)*
